# Supplementary material for: Draft genome sequence of antimicrobial producing Paenibacillus alvei strain MP1 reveals putative novel antimicrobials
Source: BMC Res Notes. 2020 Jun 9;13:280. doi: 10.1186/s13104-020-05124-z (PMC7285544; doi:10.1186/s13104-020-05124-z)
Supplement: Supplementary file 2 — Additional file 2: Data 2. OrthoAni_Paenibacillus_type_strains. [file 13104_2020_5124_MOESM2_ESM.txt]

Query1	Query2_AssemblyAccession	Strain_Name	Assembly_Release_Date	OrthoANI
MP1	GCF_000179615.1	Paenibacillus curdlanolyticus strain YK9	11/18/2010	67.7441
MP1	GCF_000236805.1	Paenibacillus peoriae strain KCTC 3763	6/11/2012	67.8531
MP1	GCF_000285515.1	Paenibacillus senegalensis strain JC66	9/6/2012	66.8788
MP1	GCF_000293805.1	Paenibacillus alvei strain DSM 29	9/6/2012	97.683
MP1	GCF_000315235.1	Paenibacillus popilliae strain ATCC 14706	11/27/2012	72.1862
MP1	GCF_000316285.1	Paenibacillus sonchi strain X19-5	4/29/2013	67.5741
MP1	GCF_000374825.1	Paenibacillus sanguinis strain DSM 16941	4/29/2013	67.9051
MP1	GCF_000374845.1	Paenibacillus terrigena strain DSM 21567	4/29/2013	69.2165
MP1	GCF_000377505.1	Paenibacillus massiliensis strain DSM 16942	4/29/2013	67.675
MP1	GCF_000378385.1	Paenibacillus daejeonensis strain DSM 15491	4/29/2013	67.0924
MP1	GCF_000380965.1	Paenibacillus ginsengihumi strain DSM 21568	5/2/2013	67.5831
MP1	GCF_000381905.1	Paenibacillus fonticola strain DSM 21315	5/2/2013	68.0854
MP1	GCF_000422445.1	Paenibacillus assamensis strain DSM 18201	6/13/2014	70.4841
MP1	GCF_000422465.1	Paenibacillus harenae strain DSM 16969	6/14/2014	67.9251
MP1	GCF_000425125.1	Paenibacillus taiwanensis strain DSM 18679	6/13/2014	70.7698
MP1	GCF_000426545.1	Paenibacillus panacisoli strain DSM 21345	6/13/2014	67.844
MP1	GCF_000455265.1	Paenibacillus antibioticophila strain GD11	3/4/2015	67.7285
MP1	GCF_000513275.1	Paenibacillus gorillae strain G1	2/8/2015	67.6507
MP1	GCF_000520715.1	Paenibacillus zanthoxyli strain JH29	6/5/2014	67.789
MP1	GCF_000520735.1	Paenibacillus forsythiae strain T98	6/5/2014	67.7177
MP1	GCF_000598065.1	Paenibacillus darwinianus strain Br	12/24/2014	68.3986
MP1	GCF_000612505.1	Paenibacillus sabinae strain T27	2/5/2015	67.928
MP1	GCF_000722545.1	Paenibacillus tyrfis strain MSt1	12/24/2014	67.7893
MP1	GCF_000739915.1	Paenibacillus chitinolyticus strain NBRC 15660	2/8/2015	68.1852
MP1	GCF_000756615.1	Paenibacillus durus strain DSM 1735	2/8/2015	67.8741
MP1	GCF_000757885.1	Paenibacillus wynnii strain DSM 18334	12/24/2014	67.3675
MP1	GCF_000758665.1	Paenibacillus borealis strain DSM 13188	2/8/2015	67.4977
MP1	GCF_000758685.1	Paenibacillus stellifer strain DSM 14472	2/5/2015	67.8012
MP1	GCF_000758705.1	Paenibacillus graminis strain DSM 15220	2/8/2015	67.6623
MP1	GCF_000758725.1	Paenibacillus odorifer strain DSM 15391	2/5/2015	67.8319
MP1	GCF_000961095.1	Paenibacillus beijingensis strain DSM 24997	3/25/2015	67.9657
MP1	GCF_000971965.1	Paenibacillus wulumuqiensis strain Y24	4/17/2015	67.872
MP1	GCF_000971985.1	Paenibacillus dauci strain H9	4/17/2015	67.6011
MP1	GCF_000981585.1	Paenibacillus riograndensis strain SBR5	5/4/2015	67.5975
MP1	GCF_001012825.1	Paenibacillus etheri strain SH7	1/27/2016	67.9005
MP1	GCF_001277345.1	Paenibacillus solani strain FJAT-22460	10/5/2015	67.8881
MP1	GCF_001312305.1	Paenibacillus pinihumi strain JCM 16419	10/15/2015	68.1062
MP1	GCF_001315125.1	Paenibacillus pini strain JCM 16418	10/16/2015	67.7733
MP1	GCF_001368795.1	Paenibacillus ihuae strain GD6	10/20/2015	67.6955
MP1	GCF_001403875.1	Paenibacillus ihumii strain AT5	10/23/2015	68.1001
MP1	GCF_001421015.2	Paenibacillus bovis strain BD3526	5/31/2017	67.6092
MP1	GCF_001486505.1	Paenibacillus rubinfantis strain MT18	1/7/2016	67.8945
MP1	GCF_001486585.1	Paenibacillus senegalimassiliensis strain SIT18	1/7/2016	67.8495
MP1	GCF_001514495.1	Paenibacillus pabuli strain NBRC 13638	3/28/2016	67.6454
MP1	GCF_001637205.1	Paenibacillus glacialis strain DSM 22343	8/19/2016	67.6617
MP1	GCF_001637225.1	Paenibacillus antarcticus strain CECT 5836	8/19/2016	67.3516
MP1	GCF_001644605.1	Paenibacillus swuensis strain DY6	8/19/2016	67.4755
MP1	GCF_001653565.1	Paenibacillus oryzisoli strain 1ZS3-15	8/19/2016	66.9966
MP1	GCF_001675045.1	Paenibacillus oryzae strain 1DrF-4	8/19/2016	67.3686
MP1	GCF_001685395.1	Paenibacillus yonginensis strain DCY84	8/19/2016	67.9071
MP1	GCF_001700435.1	Paenibacillus pectinilyticus strain KCTC13222	8/7/2016	66.9456
MP1	GCF_001721045.1	Paenibacillus nuruki strain TI45-13ar	9/8/2016	67.0008
MP1	GCF_001857945.1	Paenibacillus crassostreae strain LPB0068	11/2/2016	67.4622
MP1	GCF_002021565.1	Paenibacillus selenitireducens strain ES3-24	3/9/2017	68.9492
MP1	GCF_002027705.1	Paenibacillus ferrarius strain CY1	3/17/2017	67.1732
MP1	GCF_002192415.1	Paenibacillus donghaensis strain KCTC 13049	6/15/2017	67.4584
MP1	GCF_002220865.2	Paenibacillus xerothermodurans strain ATCC 27380	6/22/2018	67.3307
MP1	GCF_002233675.1	Paenibacillus herberti strain R33	7/28/2017	67.2146
MP1	GCF_002234615.1	Paenibacillus rigui strain JCM 16352	8/1/2017	67.5506
MP1	GCF_002240225.1	Paenibacillus physcomitrellae strain XB	8/4/2017	67.8006
MP1	GCF_002240415.1	Paenibacillus kribbensis strain AM49	8/6/2017	67.8908
MP1	GCF_002741055.1	Paenibacillus ihbetae strain IHBB 9852	11/5/2017	68.017
MP1	GCF_002884445.1	Paenibacillus castaneae strain DSM 19417	1/21/2018	67.8132
MP1	GCF_002951875.1	Paenibacillus larvae strain ERIC_I	3/4/2018	67.5299
MP1	GCF_003182255.1	Paenibacillus cellulosilyticus strain CECT 5696	6/2/2018	67.9051
MP1	GCF_003217495.1	Paenibacillus barcinonensis strain CECT 7022	6/16/2018	68.1634
MP1	GCF_003217775.1	Paenibacillus flagellatus strain DXL2	6/16/2018	67.3059
MP1	GCF_003268025.1	Paenibacillus montanisoli strain RA17	7/13/2018	68.0167
MP1	GCF_003285015.1	Paenibacillus contaminans strain CKOBP-6	7/13/2018	67.4807
MP1	GCF_003337375.1	Paenibacillus prosopidis strain CECT 7506	7/26/2018	67.9789
MP1	GCF_003386535.1	Paenibacillus taihuensis strain CGMCC 1.10966	8/16/2018	67.8115
MP1	GCF_003388735.1	Paenibacillus paeoniae strain M4BSY-1	8/16/2018	67.4616
MP1	GCF_003583765.1	Paenibacillus nanensis strain DSM 22867	9/22/2018	67.799
MP1	GCF_003605435.1	Paenibacillus pinisoli strain JCM 19203	10/4/2018	67.6369
MP1	GCF_003614185.1	Paenibacillus aceti strain L14	10/9/2018	68.6604
MP1	GCF_003626695.1	Paenibacillus ginsengarvi strain KCTC 13059	10/11/2018	67.5147
MP1	GCF_003864435.1	Paenibacillus thermophilus strain JCM 17693	12/8/2018	68.0299
MP1	GCF_003931855.1	Paenibacillus lentus strain DSM 25539	12/11/2018	68.6933
MP1	GCF_003945345.1	Paenibacillus baekrokdamisoli strain KCTC 33723	12/19/2018	67.8231
MP1	GCF_003994475.1	Paenibacillus anaericanus strain DSM 15890	1/8/2019	67.6799
MP1	GCF_004000725.1	Paenibacillus alginolyticus strain NBRC 15375	1/12/2019	67.0058
MP1	GCF_004000745.1	Paenibacillus barengoltzii strain NBRC 101215	1/12/2019	68.2551
MP1	GCF_004000765.1	Paenibacillus chondroitinus strain NBRC 15376	1/12/2019	67.1537
MP1	GCF_004000785.1	Paenibacillus ehimensis strain NBRC 15659	1/12/2019	67.8713
MP1	GCF_004000805.1	Paenibacillus glycanilyticus strain NBRC 16618	1/12/2019	67.7408
MP1	GCF_004000825.1	Paenibacillus kobensis strain NBRC 15729	1/12/2019	67.7928
MP1	GCF_004000845.1	Paenibacillus koleovorans strain NBRC 103111	1/12/2019	67.3538
MP1	GCF_004000865.1	Paenibacillus elgii strain NBRC 100335	1/12/2019	67.7258
MP1	GCF_004000885.1	Paenibacillus glucanolyticus strain NBRC 15330	1/12/2019	68.0161
MP1	GCF_004000905.1	Paenibacillus humicus strain NBRC 102415	1/12/2019	67.1801
MP1	GCF_004000925.1	Paenibacillus illinoisensis strain NBRC 15959	1/12/2019	67.7925
MP1	GCF_004000945.1	Paenibacillus lautus strain NBRC 15380	1/12/2019	68.1796
MP1	GCF_004000965.1	Paenibacillus macerans strain NBRC 15307	1/12/2019	67.9698
MP1	GCF_004000985.1	Paenibacillus validus strain NBRC 15382	1/12/2019	67.6672
MP1	GCF_004001025.1	Paenibacillus amylolyticus strain NBRC 15957	1/12/2019	67.966
MP1	GCF_004001045.1	Paenibacillus chibensis strain NBRC 15958	1/12/2019	68.187
MP1	GCF_004001065.1	Paenibacillus xylaniclasticus strain NBRC 106381	1/12/2019	67.9641
MP1	GCF_004001085.1	Paenibacillus pasadenensis strain NBRC 101214	1/12/2019	66.8382
MP1	GCF_005765165.1	Paenibacillus antri strain SYSU K30003	5/27/2019	66.7453
MP1	GCF_005930355.1	Paenibacillus sinopodophylli strain CCTCC AB 2016047	6/5/2019	67.7371
MP1	GCF_005938195.1	Paenibacillus thermoaerophilus strain DSM 26310	6/6/2019	67.1507
MP1	GCF_005938385.1	Paenibacillus mesophilus strain SYSU K30004	6/7/2019	67.4598
MP1	GCF_006265175.1	Paenibacillus hemerocallicola strain KCTC 33185	6/22/2019	67.3619
MP1	GCF_006542765.1	Paenibacillus luteus strain R-3	7/5/2019	67.6062
MP1	GCF_007066085.1	Paenibacillus thiaminolyticus strain NRRL B-4156	7/31/2019	73.0476
MP1	GCF_008084145.1	Paenibacillus faecis strain DSM 23593	8/27/2019	68.0703
MP1	GCF_008124765.1	Paenibacillus methanolicus strain BL24	9/3/2019	67.3804
MP1	GCF_008635805.1	Paenibacillus azotifigens strain LMG 29963	11/27/2019	67.5663
MP1	GCF_009363075.1	Paenibacillus guangzhouensis strain KCTC 33171	10/28/2019	69.4306
MP1	GCF_009728935.1	Paenibacillus psychroresistens strain ML311-T8	12/5/2019	66.3215
MP1	GCF_900021165.1	Paenibacillus phocaensis strain mt24	8/19/2016	67.7828
MP1	GCF_900086655.1	Paenibacillus tuaregi strain Marseille-P2472	8/19/2016	68.0353
MP1	GCF_900099765.1	Paenibacillus typhae strain CGMCC 1.11012	7/29/2017	67.4648
MP1	GCF_900099895.1	Paenibacillus naphthalenovorans strain PR-N1	12/22/2016	67.579
MP1	GCF_900100345.1	Paenibacillus tianmuensis strain CGMCC 1.8946	7/29/2017	67.8431
MP1	GCF_900102085.1	Paenibacillus polysaccharolyticus strain BL9	7/29/2017	67.9866
MP1	GCF_900102965.1	Paenibacillus jilunlii strain CGMCC 1.10239	12/22/2016	67.5177
MP1	GCF_900110315.1	Paenibacillus sophorae strain CGMCC 1.10238	7/29/2017	67.6271
MP1	GCF_900112695.1	Paenibacillus catalpae strain CGMCC 1.10784	7/29/2017	67.6565
MP1	GCF_900112925.1	Paenibacillus algorifonticola strain CGMCC 1.10223	12/22/2016	67.6759
MP1	GCF_900155685.1	Paenibacillus bouchesdurhonensis strain Marseille-P3071	6/18/2018	68.009
MP1	GCF_900156375.1	Paenibacillus macquariensis strain ATCC 23464	1/21/2017	67.3757
MP1	GCF_900177815.1	Paenibacillus aquistagni strain 11	5/1/2017	70.8255
MP1	GCF_900454525.1	Paenibacillus polymyxa strain NCTC10343	8/7/2018	68.2951
MP1	MP1	this study		100
