# Supplementary material for: Draft genome sequence of antimicrobial producing Paenibacillus alvei strain MP1 reveals putative novel antimicrobials
Source: BMC Res Notes. 2020 Jun 9;13:280. doi: 10.1186/s13104-020-05124-z (PMC7285544; doi:10.1186/s13104-020-05124-z)
Supplement: Supplementary file 3 — Additional file 3: Data 3. OrthoAni_Paenibacillus_alvei. [file 13104_2020_5124_MOESM3_ESM.txt]

Query1_AssemblyAccession	Query2_AssemblyAccession	Query1_Strain_Name	Query1_Assembly_Release_Date	OrthoANI
GCF_000293805.1	GCF_000293805.1	Paenibacillus alvei strain DSM 29	9/6/2012	100
GCF_000293805.1	GCF_000442535.1	-	-	84.6587
GCF_000293805.1	GCF_000442555.1	-	-	84.8032
GCF_000293805.1	GCF_900519125.1	-	-	85.0165
GCF_000293805.1	MP1	-	-	97.683
GCF_000442535.1	GCF_000442535.1	Paenibacillus alvei strain A6-6i-x	10/18/2013	100
GCF_000442535.1	GCF_000442555.1	-	-	95.5519
GCF_000442535.1	GCF_900519125.1	-	-	95.5607
GCF_000442535.1	MP1	-	-	84.6007
GCF_000442555.1	GCF_000442555.1	Paenibacillus alvei strain TS-15	10/18/2013	100
GCF_000442555.1	GCF_900519125.1	-	-	96.152
GCF_000442555.1	MP1	-	-	84.776
GCF_900519125.1	GCF_900519125.1	Paenibacillus alvei strain B-LR	5/27/2019	100
GCF_900519125.1	MP1	-	-	84.8893
MP1	MP1	this study		100
