# Supplementary material for: Draft genome sequence of antimicrobial producing Paenibacillus alvei strain MP1 reveals putative novel antimicrobials
Source: BMC Res Notes. 2020 Jun 9;13:280. doi: 10.1186/s13104-020-05124-z (PMC7285544; doi:10.1186/s13104-020-05124-z)
Supplement: Supplementary file 4 — Additional file 4: Data 4. DSM29_prophage_supplement. [file 13104_2020_5124_MOESM4_ESM.txt]

Chromosome
REGION	REGION_LENGTH	COMPLETENESS(score)	SPECIFIC_KEYWORD	REGION_POSITION	TOTAL_PROTEIN_NUM	PHAGE_PROTEIN_NUM	HYPOTHETICAL_PROTEIN_NUM	TOP_PHAGE_HIT(hit_genes_count)	GC_PERCENTAGE
1	12.9Kb	incomplete(40)	protease,integrase	NZ_AMBZ01000001.1,Paenibacillus,alvei,DSM,29,PAV_1c,,whole,genome,shotgun,sequence:535-13504	24	15	9	PHAGE_Bacter_Sitara_NC_028854(4),PHAGE_Bacter_Rani_NC_029084(3),PHAGE_Thermu_OH2_NC_021784(2),PHAGE_Paenib_Tripp_NC_028930(2),PHAGE_Paenib_Shelly_NC_041909(2),PHAGE_Paenib_HB10c2_NC_028758(2),PHAGE_Entero_vB_KleM_RaK2_NC_019526(1),PHAGE_Paenib_Harrison_NC_028746(1),PHAGE_Paenib_phiIBB_Pl23_NC_021865(1),PHAGE_Mycoba_Wildcat_NC_008206(1),PHAGE_Bacill_SP_15_NC_031245(1),PHAGE_Staphy_StB20_like_NC_02…	42.59%
2	12.3Kb	incomplete(50)	tail,plate	NZ_AMBZ01000001.1,Paenibacillus,alvei,DSM,29,PAV_1c,,whole,genome,shotgun,sequence:73221-85556	19	11	8	PHAGE_Deep_s_D6E_NC_019544(6),PHAGE_Lister_B054_NC_009813(6),PHAGE_Lactob_LBR48_NC_027990(4),PHAGE_Bacill_phiNIT1_NC_021856(1),PHAGE_Paenib_Fern_NC_028851(1),PHAGE_Bacill_WBeta_NC_007734(1),PHAGE_Paenib_Harrison_NC_028746(1),PHAGE_Pectob_phiTE_NC_020201(1),PHAGE_Halovi_HF1_NC_004927(1),PHAGE_Vibrio_12A10_NC_029067(1),PHAGE_Natria_PhiCh1_NC_004084(1),PHAGE_Halovi_HRTV_5_NC_021320(1),PHAGE_Bacill_S…	48.52%
3	65.6Kb	intact(150)	tail,plate,capsid,protease,portal,terminase,lysin,integrase	NZ_AMBZ01000001.1,Paenibacillus,alvei,DSM,29,PAV_1c,,whole,genome,shotgun,sequence:74639-140316	70	51	19	PHAGE_Bacter_Lily_NC_028841(22),PHAGE_Vibrio_X29_NC_024369(17),PHAGE_Paenib_Vegas_NC_028767(15),PHAGE_Entero_EFC_1_NC_025453(7),PHAGE_Bacill_BCJA1c_NC_006557(7),PHAGE_Bacill_phBC6A51_NC_004820(4),PHAGE_Thermu_OH2_NC_021784(4),PHAGE_Paenib_Tripp_NC_028930(4),PHAGE_Rhizob_RR1_B_NC_021557(4),PHAGE_Paenib_HB10c2_NC_028758(3),PHAGE_Bacter_Rani_NC_029084(3),PHAGE_Burkho_BcepMu_NC_005882(3),PHAGE_Burkho…	45.97%
4	38Kb	intact(150)	transposase,lysin,tail,plate,head,portal,terminase	NZ_AMBZ01000001.1,Paenibacillus,alvei,DSM,29,PAV_1c,,whole,genome,shotgun,sequence:909085-947174	61	39	22	PHAGE_Vibrio_X29_NC_024369(13),PHAGE_Bacter_Lily_NC_028841(12),PHAGE_Burkho_phiE255_NC_009237(5),PHAGE_Burkho_BcepMu_NC_005882(4),PHAGE_Brocho_BL3_NC_015254(3),PHAGE_Brevib_Jimmer1_NC_029104(2),PHAGE_Escher_vB_EcoM_ECO1230_10_NC_027995(2),PHAGE_Synech_S_CBS3_NC_015465(2),PHAGE_Bacill_Slash_NC_022774(2),PHAGE_Clostr_c_st_NC_007581(2),PHAGE_Rhizob_RR1_B_NC_021557(2),PHAGE_Deep_s_D6E_NC_019544(2),PH…	46.76%
5	48.3Kb	intact(150)	plate,tail,capsid,head,portal,terminase,integrase	NZ_AMBZ01000001.1,Paenibacillus,alvei,DSM,29,PAV_1c,,whole,genome,shotgun,sequence:1015536-1063890	62	45	17	PHAGE_Lister_B054_NC_009813(12),PHAGE_Deep_s_D6E_NC_019544(9),PHAGE_Lactob_LBR48_NC_027990(8),PHAGE_Bacill_BtCS33_NC_018085(5),PHAGE_Bacill_phIS3501_NC_019502(4),PHAGE_Paenib_Xenia_NC_028837(4),PHAGE_Bacill_phi105_NC_004167(4),PHAGE_Thermu_OH2_NC_021784(3),PHAGE_Geobac_E2_NC_009552(3),PHAGE_Bacill_phiCM3_NC_023599(3),PHAGE_Bacter_Lily_NC_028841(3),PHAGE_Paenib_Shelly_NC_041909(3),PHAGE_Psychr_pOW…	45.22%
6	23.7Kb	incomplete(20)	integrase	NZ_AMBZ01000003.1,Paenibacillus,alvei,DSM,29,PAV_3c,,whole,genome,shotgun,sequence:4125-27869	28	20	8	PHAGE_Bacter_Rani_NC_029084(8),PHAGE_Paenib_Fern_NC_028851(6),PHAGE_Paenib_phiIBB_Pl23_NC_021865(6),PHAGE_Paenib_Willow_NC_041867(6),PHAGE_Paenib_HB10c2_NC_028758(6),PHAGE_Bacter_Lily_NC_028841(5),PHAGE_Bacter_Diva_NC_028788(4),PHAGE_Bacter_Sitara_NC_028854(3),PHAGE_Paenib_Shelly_NC_041909(3),PHAGE_Bacill_BM5_NC_029069(3),PHAGE_Paenib_Xenia_NC_028837(3),PHAGE_Paenib_Vegas_NC_028767(2),PHAGE_Paeni…	44.51%
7	39.6Kb	intact(130)	integrase,terminase,portal,capsid,tail	NZ_AMBZ01000004.1,Paenibacillus,alvei,DSM,29,PAV_4c,,whole,genome,shotgun,sequence:43169-82845	51	39	12	PHAGE_Bacill_PBC1_NC_017976(9),PHAGE_Paenib_PG1_NC_021558(8),PHAGE_Clostr_vB_CpeS_CP51_NC_021325(8),PHAGE_Clostr_phiCT453A_NC_028991(5),PHAGE_Bacill_IEBH_NC_011167(4),PHAGE_Bacill_250_NC_029024(4),PHAGE_Gordon_GMA1_NC_030902(3),PHAGE_Staphy_tp310_2_NC_009762(3),PHAGE_Strept_SV1_NC_018848(3),PHAGE_Staphy_Phi12_NC_004616(2),PHAGE_Staphy_phi2958PVL_NC_011344(2),PHAGE_Paenib_Willow_NC_041867(2),PHAGE…	47.64%
8	16Kb	incomplete(50)	plate,tail,portal	NZ_AMBZ01000005.1,Paenibacillus,alvei,DSM,29,PAV_5c,,whole,genome,shotgun,sequence:108942-125001	19	18	1	PHAGE_Brevib_Jimmer2_NC_041976(9),PHAGE_Brevib_Abouo_NC_029029(9),PHAGE_Brevib_Jimmer1_NC_029104(8),PHAGE_Brevib_Davies_NC_022980(8),PHAGE_Brevib_Osiris_NC_028969(8),PHAGE_Clostr_phiCT453A_NC_028991(4),PHAGE_Strept_EJ_1_NC_005294(3),PHAGE_Clostr_phiCT9441A_NC_029022(3),PHAGE_Paenib_Harrison_NC_028746(2),PHAGE_Bacill_phi105_NC_004167(2),PHAGE_Geobac_GBSV1_NC_008376(2),PHAGE_Bacill_Grass_NC_022771(…	47.32%
9	48.1Kb	incomplete(60)	integrase,head,recombinase	NZ_AMBZ01000005.1,Paenibacillus,alvei,DSM,29,PAV_5c,,whole,genome,shotgun,sequence:348363-396484	48	40	8	PHAGE_Brevib_Sundance_NC_028749(32),PHAGE_Bacill_vB_BanS_Tsamsa_NC_023007(10),PHAGE_Bacill_G_NC_023719(7),PHAGE_Brevib_Jenst_NC_028805(6),PHAGE_Bacill_SPbeta_NC_001884(6),PHAGE_Bacill_SP_15_NC_031245(5),PHAGE_Lactoc_949_NC_015263(5),PHAGE_Clostr_c_st_NC_007581(5),PHAGE_Lactoc_phiL47_NC_023574(4),PHAGE_Lactoc_WRP3_NC_027341(4),PHAGE_Geobac_E3_NC_029073(2),PHAGE_Staphy_SPbeta_like_NC_029119(2),PHAG…	38.54%
10	26Kb	intact(120)	transposase,tail,plate,head,portal,terminase	NZ_AMBZ01000005.1,Paenibacillus,alvei,DSM,29,PAV_5c,,whole,genome,shotgun,sequence:460372-486460	38	25	13	PHAGE_Vibrio_X29_NC_024369(13),PHAGE_Bacter_Lily_NC_028841(12),PHAGE_Burkho_phiE255_NC_009237(5),PHAGE_Burkho_BcepMu_NC_005882(4),PHAGE_Escher_vB_EcoM_ECO1230_10_NC_027995(2),PHAGE_Brocho_BL3_NC_015254(2),PHAGE_Synech_S_CBS3_NC_015465(2),PHAGE_Bacill_Slash_NC_022774(2),PHAGE_Clostr_c_st_NC_007581(2),PHAGE_Rhizob_RR1_B_NC_021557(2),PHAGE_Synech_S_CBS1_NC_016164(2),PHAGE_Bacill_Staley_NC_022767(2),…	47.67%
11	17.2Kb	incomplete(60)	transposase,portal,virion,protease,head	NZ_AMBZ01000006.1,Paenibacillus,alvei,DSM,29,PAV_6c,,whole,genome,shotgun,sequence:310732-327974	24	19	5	PHAGE_Bacill_BalMu_1_NC_030945(7),PHAGE_Pseudo_LPB1_NC_027298(5),PHAGE_Pseudo_H70_NC_027384(4),PHAGE_Pseudo_MP29_NC_011613(4),PHAGE_Pseudo_D3112_NC_005178(4),PHAGE_Mannhe_vB_MhM_3927AP2_NC_028766(3),PHAGE_Pseudo_JD024_NC_024330(3),PHAGE_Pseudo_JBD5_NC_020202(3),PHAGE_Burkho_KS10_NC_011216(2),PHAGE_Ralsto_RS138_NC_029107(2),PHAGE_Burkho_BcepMu_NC_005882(2),PHAGE_Haemop_SuMu_NC_019455(2),PHAGE_Rhiz…	46.00%
12	38.1Kb	intact(140)	lysin,plate,tail,head,capsid,portal	NZ_AMBZ01000011.1,Paenibacillus,alvei,DSM,29,PAV_11c,,whole,genome,shotgun,sequence:14208-52394	64	45	19	PHAGE_Brevib_Davies_NC_022980(19),PHAGE_Brevib_Abouo_NC_029029(19),PHAGE_Brevib_Jimmer2_NC_041976(15),PHAGE_Brevib_Jimmer1_NC_029104(14),PHAGE_Brevib_Osiris_NC_028969(13),PHAGE_Paenib_Harrison_NC_028746(4),PHAGE_Clostr_phiCT9441A_NC_029022(4),PHAGE_Paenib_Willow_NC_041867(2),PHAGE_Clostr_phiCT453A_NC_028991(2),PHAGE_Bacter_Lily_NC_028841(2),PHAGE_Paenib_Xenia_NC_028837(2),PHAGE_Paenib_Fern_NC_028…	43.78%
13	21.2Kb	incomplete(20)	integrase	NZ_AMBZ01000011.1,Paenibacillus,alvei,DSM,29,PAV_11c,,whole,genome,shotgun,sequence:47533-68813	22	15	7	PHAGE_Brevib_Jimmer2_NC_041976(3),PHAGE_Bacill_1_NC_009737(3),PHAGE_Geobac_GBSV1_NC_008376(3),PHAGE_Brevib_Jimmer1_NC_029104(2),PHAGE_Thermu_OH2_NC_021784(2),PHAGE_Entero_EFC_1_NC_025453(2),PHAGE_Bacill_PfEFR_5_NC_031055(2),PHAGE_Lactob_Lv_1_NC_011801(2),PHAGE_Brevib_Osiris_NC_028969(2),PHAGE_Paenib_PG1_NC_021558(2),PHAGE_Lactob_phiJB_NC_022775(2),PHAGE_Paenib_Harrison_NC_028746(1),PHAGE_Strept_p…	43.43%
14	31.4Kb	intact(120)	tail,plate,head,portal,terminase	NZ_AMBZ01000011.1,Paenibacillus,alvei,DSM,29,PAV_11c,,whole,genome,shotgun,sequence:102271-133697	52	37	15	PHAGE_Clostr_phiCDHM19_NC_028996(6),PHAGE_Bacill_phi4B1_NC_028886(5),PHAGE_Thermu_OH2_NC_021784(5),PHAGE_Clostr_phiCT19406B_NC_030947(5),PHAGE_Clostr_phiCTC2B_NC_030951(5),PHAGE_Bacill_TP21_L_NC_011645(4),PHAGE_Bacill_BMBtp2_NC_019912(4),PHAGE_Brevib_Davies_NC_022980(4),PHAGE_Clostr_phiCDHM11_NC_029001(4),PHAGE_Clostr_phiCT453B_NC_029004(4),PHAGE_Brevib_Abouo_NC_029029(4),PHAGE_Clostr_phiCT9441A_…	44.83%
15	21Kb	incomplete(20)	integrase	NZ_AMBZ01000013.1,Paenibacillus,alvei,DSM,29,PAV_13c,,whole,genome,shotgun,sequence:10957-32006	35	20	15	PHAGE_Paenib_Harrison_NC_028746(4),PHAGE_Paenib_Vegas_NC_028767(4),PHAGE_Paenib_Shelly_NC_041909(3),PHAGE_Brocho_NF5_NC_015252(2),PHAGE_Staphy_SA13_NC_021863(2),PHAGE_Paenib_Willow_NC_041867(2),PHAGE_Brevib_Davies_NC_022980(2),PHAGE_Paenib_Xenia_NC_028837(2),PHAGE_Paenib_Fern_NC_028851(2),PHAGE_Lister_A500_NC_009810(2),PHAGE_Brevib_Abouo_NC_029029(2),PHAGE_Clostr_phiCT19406C_NC_029006(2),PHAGE_Ge…	42.91%
16	16.6Kb	incomplete(30)	tail	NZ_AMBZ01000013.1,Paenibacillus,alvei,DSM,29,PAV_13c,,whole,genome,shotgun,sequence:39906-56539	22	12	10	PHAGE_Paenib_Harrison_NC_028746(3),PHAGE_Brevib_Abouo_NC_029029(3),PHAGE_Brevib_Davies_NC_022980(3),PHAGE_Bacill_phiNIT1_NC_021856(2),PHAGE_Bacill_Bobb_NC_024792(1),PHAGE_Bacill_Grass_NC_022771(1),PHAGE_Bacill_Pookie_NC_027394(1),PHAGE_Nitrin_1M3_16_NC_024217(1),PHAGE_Geobac_E3_NC_029073(1),PHAGE_Bacill_BCD7_NC_019515(1),PHAGE_Paenib_Willow_NC_041867(1),PHAGE_Mannhe_vB_MhS_1152AP2_NC_028956(1),PH…	44.65%
17	29.4Kb	questionable(70)	tail,head,terminase	NZ_AMBZ01000015.1,Paenibacillus,alvei,DSM,29,PAV_15c,,whole,genome,shotgun,sequence:83-29526	48	34	14	PHAGE_Paenib_Harrison_NC_028746(8),PHAGE_Bacill_vB_BhaS_171_NC_030904(8),PHAGE_Paenib_Vegas_NC_028767(7),PHAGE_Lister_B025_NC_009812(5),PHAGE_Lister_LP_101_NC_024387(4),PHAGE_Bacill_phiCM3_NC_023599(3),PHAGE_Strept_phi3396_NC_009018(3),PHAGE_Paenib_Shelly_NC_041909(3),PHAGE_Bacill_WBeta_NC_007734(2),PHAGE_Bacter_Sitara_NC_028854(2),PHAGE_Bacill_phIS3501_NC_019502(2),PHAGE_Bacill_BtCS33_NC_018085(…	45.02%
18	23.8Kb	incomplete(50)	recombinase,tail,capsid,lysis	NZ_AMBZ01000015.1,Paenibacillus,alvei,DSM,29,PAV_15c,,whole,genome,shotgun,sequence:29530-53348	37	24	13	PHAGE_Brocho_BL3_NC_015254(5),PHAGE_Strept_phiARI0460_1_NC_031913(5),PHAGE_Strept_phiARI0468_1_NC_031929(5),PHAGE_Lactob_Lj965_NC_005355(4),PHAGE_Brevib_Abouo_NC_029029(4),PHAGE_Brevib_Davies_NC_022980(4),PHAGE_Strept_phiARI0468_2_NC_031923(4),PHAGE_Thermu_OH2_NC_021784(3),PHAGE_Lactoc_PLgT_1_NC_031016(3),PHAGE_Entero_phiFL3A_NC_013648(3),PHAGE_Strept_DCC1738_NC_024361(2),PHAGE_Brevib_Jimmer2_NC_…	42.94%
Total					724
Plasmids
REGION	REGION_LENGTH	COMPLETENESS(score)	SPECIFIC_KEYWORD	REGION_POSITION	TOTAL_PROTEIN_NUM	PHAGE_PROTEIN_NUM	HYPOTHETICAL_PROTEIN_NUM	TOP_PHAGE_HIT(hit_genes_count)	GC_PERCENTAGE
19	26.5Kb	incomplete(40)	capsid,head,integrase	NZ_AMBZ01000023.1,Paenibacillus,alvei,DSM,29,plasmid,pPAV109,,whole,genome,shotgun,sequence:81409-107967	20	9	11	PHAGE_Cyanop_PSS2_NC_013021(2),PHAGE_Bacill_IEBH_NC_011167(2),PHAGE_Bacill_BMBtpLA_NC_028748(2),PHAGE_Bacill_Waukesha92_NC_025424(2),PHAGE_Bacill_250_NC_029024(2),PHAGE_Mycoba_Lamina13_NC_024143(1),PHAGE_Salmon_SP_004_NC_021774(1),PHAGE_Thermu_IN93_NC_004462(1),PHAGE_Thermu_P2345_NC_009803(1),PHAGE_Halovi_HCTV_1_NC_021330(1),PHAGE_Bacill_BCP78_NC_018860(1),PHAGE_Thermu_P7426_NC_009804(1),PHAGE_My…	39.18%
20	141.1Kb	intact(120)	capsid,head,virion,recombinase,integrase,plate	NZ_AMBZ01000022.1,Paenibacillus,alvei,DSM,29,plasmid,pPAV141,,whole,genome,shotgun,sequence:2-141133	227	128	99	PHAGE_Brevib_Sundance_NC_028749(88),PHAGE_Bacill_vB_BanS_Tsamsa_NC_023007(36),PHAGE_Lactoc_WRP3_NC_027341(24),PHAGE_Lactoc_phiL47_NC_023574(24),PHAGE_Lactoc_949_NC_015263(19),PHAGE_Geobac_E3_NC_029073(15),PHAGE_Brevib_Jenst_NC_028805(10),PHAGE_Clostr_c_st_NC_007581(8),PHAGE_Bacill_SPbeta_NC_001884(8),PHAGE_Staphy_SPbeta_like_NC_029119(8),PHAGE_Bacill_SP_15_NC_031245(7),PHAGE_Bacill_G_NC_023719(7)…	37.98%
Total					247
