# Supplementary material for: Draft genome sequence of antimicrobial producing Paenibacillus alvei strain MP1 reveals putative novel antimicrobials
Source: BMC Res Notes. 2020 Jun 9;13:280. doi: 10.1186/s13104-020-05124-z (PMC7285544; doi:10.1186/s13104-020-05124-z)
Supplement: Supplementary file 5 — Additional file 5: Data 5. MP1_prophage_supplement. [file 13104_2020_5124_MOESM5_ESM.txt]

REGION	REGION_LENGTH	COMPLETENESS(score)	SPECIFIC_KEYWORD	REGION_POSITION	TOTAL_PROTEIN_NUM	PHAGE_PROTEIN_NUM	HYPOTHETICAL_PROTEIN_NUM	TOP_PHAGE_HIT(hit_genes_count)	GC_PERCENTAGE
1	13.5Kb	questionable(80)	tail,capsid,head,portal,terminase	NODE_1:364619-378165	17	13	4	PHAGE_Entero_phiEf11_NC_013696(3),PHAGE_Lister_B054_NC_009813(3),PHAGE_Lactoc_98201_NC_031064(2),PHAGE_Entero_phiFL3A_NC_013648(2),PHAGE_Lactoc_28201_NC_031013(2),PHAGE_Flavob_Fpv11_NC_031945(1),PHAGE_Clostr_phiCP39_O_NC_011318(1),PHAGE_Flavob_Fpv10_NC_031932(1),PHAGE_Stx2_vB_EcoP_24B_NC_027984(1),PHAGE_Vibrio_12A4_NC_021068(1),PHAGE_Entero_Min27_NC_010237(1),PHAGE_Staphy_80_NC_030652(1),PHAGE_St…	48.28%
2	28.9Kb	incomplete(20)	integrase	NODE_1:371227-400144	29	13	16	PHAGE_Bacill_Page_NC_022764(3),PHAGE_Bacill_Pony_NC_022770(2),PHAGE_Bacill_Pascal_NC_027372(2),PHAGE_Thermu_OH2_NC_021784(2),PHAGE_Bacill_Pookie_NC_027394(2),PHAGE_Paenib_Willow_NC_041867(2),PHAGE_Brevib_Abouo_NC_029029(2),PHAGE_Rhizob_vB_RleM_PPF1_NC_025427(2),PHAGE_Bacill_Pavlov_NC_028782(2),PHAGE_Brevib_Osiris_NC_028969(2),PHAGE_Brevib_Davies_NC_022980(2),PHAGE_Bacill_Palmer_NC_028926(2),PHAGE…	45.26%
3	12.9Kb	incomplete(50)	tail,plate	NODE_2:131307-144254	16	11	5	PHAGE_Deep_s_D6E_NC_019544(7),PHAGE_Lister_B054_NC_009813(7),PHAGE_Lactob_LBR48_NC_027990(4),PHAGE_Paenib_Fern_NC_028851(1),PHAGE_Bacill_WBeta_NC_007734(1),PHAGE_Bacill_PBC1_NC_017976(1),PHAGE_Escher_Murica_NC_041871(1),PHAGE_Halovi_HSTV_2_NC_020159(1),PHAGE_Yersin_phiR1_RT_NC_019909(1),PHAGE_Pectob_phiTE_NC_020201(1),PHAGE_Vibrio_12A10_NC_029067(1),PHAGE_Natria_PhiCh1_NC_004084(1),PHAGE_Halovi_H…	48.62%
4	44.3Kb	intact(150)	plate,tail,capsid,protease,portal,terminase,lysin,integrase	NODE_5:15650-60044	60	49	11	PHAGE_Bacter_Lily_NC_028841(22),PHAGE_Vibrio_X29_NC_024369(17),PHAGE_Paenib_Vegas_NC_028767(13),PHAGE_Bacill_BCJA1c_NC_006557(8),PHAGE_Entero_EFC_1_NC_025453(7),PHAGE_Bacill_phBC6A51_NC_004820(4),PHAGE_Thermu_OH2_NC_021784(4),PHAGE_Paenib_Tripp_NC_028930(4),PHAGE_Rhizob_RR1_B_NC_021557(4),PHAGE_Paenib_HB10c2_NC_028758(3),PHAGE_Bacter_Rani_NC_029084(3),PHAGE_Burkho_BcepMu_NC_005882(3),PHAGE_Burkho…	45.06%
5	16Kb	incomplete(60)	plate,tail,portal	NODE_13:101901-117971	19	18	1	PHAGE_Brevib_Jimmer1_NC_029104(8),PHAGE_Brevib_Jimmer2_NC_041976(8),PHAGE_Brevib_Abouo_NC_029029(8),PHAGE_Brevib_Osiris_NC_028969(8),PHAGE_Brevib_Davies_NC_022980(7),PHAGE_Clostr_phiCT453A_NC_028991(4),PHAGE_Strept_EJ_1_NC_005294(3),PHAGE_Clostr_phiCT9441A_NC_029022(3),PHAGE_Paenib_Harrison_NC_028746(2),PHAGE_Clostr_phiC2_NC_009231(2),PHAGE_Bacill_phi105_NC_004167(2),PHAGE_Clostr_phiMMP03_NC_0289…	46.79%
6	41.8Kb	incomplete(50)	recombinase,head,integrase	NODE_18:73073-114928	32	30	2	PHAGE_Brevib_Sundance_NC_028749(29),PHAGE_Bacill_vB_BanS_Tsamsa_NC_023007(7),PHAGE_Brevib_Jenst_NC_028805(7),PHAGE_Bacill_SPbeta_NC_001884(6),PHAGE_Bacill_G_NC_023719(6),PHAGE_Bacill_SP_15_NC_031245(5),PHAGE_Clostr_c_st_NC_007581(4),PHAGE_Lactoc_949_NC_015263(3),PHAGE_Geobac_E3_NC_029073(2),PHAGE_Staphy_SPbeta_like_NC_029119(2),PHAGE_Lactoc_phiL47_NC_023574(2),PHAGE_Lactoc_WRP3_NC_027341(2),PHAGE…	39.11%
7	14.7Kb	questionable(70)	protease,recombinase,transposase,tail,plate	NODE_19:98663-113433	23	13	10	PHAGE_Thermu_OH2_NC_021784(3),PHAGE_Bacter_Lily_NC_028841(3),PHAGE_Paenib_Harrison_NC_028746(2),PHAGE_Salmon_SP_004_NC_021774(2),PHAGE_Clostr_c_st_NC_007581(2),PHAGE_Entero_P88_NC_026014(2),PHAGE_Vibrio_X29_NC_024369(2),PHAGE_Lactoc_lato_NC_004746(1),PHAGE_Brevib_Jimmer1_NC_029104(1),PHAGE_Bacill_BalMu_1_NC_030945(1),PHAGE_Brevib_Jimmer2_NC_041976(1),PHAGE_Brocho_BL3_NC_015254(1),PHAGE_Entero_PsP…	45.49%
8	37.6Kb	intact(130)	lysin,tail,plate,head,capsid,portal	NODE_20:70960-108567	58	42	16	PHAGE_Brevib_Abouo_NC_029029(20),PHAGE_Brevib_Davies_NC_022980(19),PHAGE_Brevib_Jimmer2_NC_041976(16),PHAGE_Brevib_Jimmer1_NC_029104(15),PHAGE_Brevib_Osiris_NC_028969(14),PHAGE_Paenib_Harrison_NC_028746(4),PHAGE_Clostr_phiCT9441A_NC_029022(3),PHAGE_Paenib_Willow_NC_041867(2),PHAGE_Clostr_phiCT453A_NC_028991(2),PHAGE_Bacter_Lily_NC_028841(2),PHAGE_Paenib_Xenia_NC_028837(2),PHAGE_Paenib_Fern_NC_028…	43.71%
9	18.2Kb	intact(120)	tail,plate,capsid,head,portal,terminase	NODE_26:683-18893	22	21	1	PHAGE_Bacter_Lily_NC_028841(19),PHAGE_Vibrio_X29_NC_024369(18),PHAGE_Rhizob_RR1_B_NC_021557(3),PHAGE_Burkho_phiE255_NC_009237(3),PHAGE_Burkho_BcepMu_NC_005882(3),PHAGE_Clostr_phiSM101_NC_008265(2),PHAGE_Xylell_Salvo_NC_042345(2),PHAGE_Xylell_Sano_NC_042344(2),PHAGE_Escher_vB_EcoM_ep3_NC_025430(1),PHAGE_Entero_N15_NC_001901(1),PHAGE_Clostr_phiCP39_O_NC_011318(1),PHAGE_Paenib_Harrison_NC_028746(1),…	45.77%
10	20.2Kb	incomplete(20)	integrase	NODE_43:32742-52977	21	15	6	PHAGE_Bacill_1_NC_009737(3),PHAGE_Geobac_GBSV1_NC_008376(3),PHAGE_Paenib_Harrison_NC_028746(2),PHAGE_Brevib_Jimmer2_NC_041976(2),PHAGE_Thermu_OH2_NC_021784(2),PHAGE_Bacter_Sitara_NC_028854(2),PHAGE_Entero_EFC_1_NC_025453(2),PHAGE_Lactob_Lv_1_NC_011801(2),PHAGE_Paenib_HB10c2_NC_028758(2),PHAGE_Brevib_Osiris_NC_028969(2),PHAGE_Paenib_PG1_NC_021558(2),PHAGE_Bacter_Rani_NC_029084(2),PHAGE_Lactob_phiJ…	45.46%
11	17.2Kb	incomplete(50)	head,virion,portal,transposase	NODE_49:11686-28935	24	19	5	PHAGE_Bacill_BalMu_1_NC_030945(7),PHAGE_Pseudo_H70_NC_027384(5),PHAGE_Pseudo_D3112_NC_005178(4),PHAGE_Mannhe_vB_MhM_3927AP2_NC_028766(3),PHAGE_Pseudo_MP29_NC_011613(3),PHAGE_Pseudo_LPB1_NC_027298(3),PHAGE_Ralsto_RS138_NC_029107(3),PHAGE_Haemop_SuMu_NC_019455(3),PHAGE_Pseudo_JBD25_NC_027992(3),PHAGE_Burkho_KS10_NC_011216(2),PHAGE_Pseudo_JD024_NC_024330(2),PHAGE_Burkho_BcepMu_NC_005882(2),PHAGE_Rhi…	46.04%
12	16.8Kb	intact(100)	plate,tail,capsid,head,portal,terminase	NODE_55:549-17397	22	19	3	PHAGE_Lister_B054_NC_009813(11),PHAGE_Deep_s_D6E_NC_019544(9),PHAGE_Lactob_LBR48_NC_027990(8),PHAGE_Bacill_BtCS33_NC_018085(4),PHAGE_Geobac_E2_NC_009552(3),PHAGE_Bacill_phIS3501_NC_019502(3),PHAGE_Psychr_pOW20_A_NC_020841(2),PHAGE_Bacill_Fah_NC_007814(2),PHAGE_Bacill_phiCM3_NC_023599(2),PHAGE_Bacill_phi105_NC_004167(2),PHAGE_Bacill_WBeta_NC_007734(1),PHAGE_Mycoba_Jobu08_NC_021535(1),PHAGE_Erwini_…	45.98%
13	18.8Kb	incomplete(10)	NA	NODE_60:86-18895	34	18	16	PHAGE_Bacter_Rani_NC_029084(7),PHAGE_Paenib_phiIBB_Pl23_NC_021865(5),PHAGE_Bacter_Sitara_NC_028854(5),PHAGE_Paenib_HB10c2_NC_028758(5),PHAGE_Bacter_Lily_NC_028841(5),PHAGE_Paenib_Willow_NC_041867(4),PHAGE_Paenib_Fern_NC_028851(3),PHAGE_Paenib_Shelly_NC_041909(2),PHAGE_Bacter_Diva_NC_028788(2),PHAGE_Bacill_1_NC_009737(2),PHAGE_Clostr_phiCT9441A_NC_029022(2),PHAGE_Paenib_Xenia_NC_028837(2),PHAGE_Br…	45.02%
Total					377
